# Supplementary material for: Characterization of a High-Affinity Copper Transporter CTR1a in the White-Nose Syndrome Causing Fungal Pathogen Pseudogymnoascus destructans
Source: J Fungi (Basel). 2024 Oct 21;10(10):729. doi: 10.3390/jof10100729 (PMC11509074; doi:10.3390/jof10100729)
Supplement: Supplementary file 1 [file jof-10-00729-s001.zip]

Archive with 4 entries (4 files):
- Supplemental File S1 - CTR Multiple sequence alignment.pdf
- Supplemental File S2 - Information on Plasmids used in this study .pdf
- Supplemental File S3 - Flow cytometry histograms .pdf
- Table S2 Primers.pdf
